# Supplementary material for: Baby Foods: 9 Out of 62 Exceed the Reference Limits for Acrylamide
Source: Foods. 2024 Aug 26;13(17):2690. doi: 10.3390/foods13172690 (PMC11394281; doi:10.3390/foods13172690)
Supplement: Supplementary file 1 [file foods-13-02690-s001.zip]

Archive with 2 entries (2 files):
- Table S1- REV1.pdf
- Table S2 - REV1.pdf
